# Supplementary material for: Effectiveness and safety of techniques for cervical spine immobilization in mountain rescue
Source: Scand J Trauma Resusc Emerg Med. 2026 Jan 16;34:12. doi: 10.1186/s13049-025-01530-z (PMC12849128; doi:10.1186/s13049-025-01530-z)
Supplement: Supplementary file 4 — Supplementary Material 4. Original Data of the measurements. [file 13049_2025_1530_MOESM4_ESM.xlsx]

## Sheet: Tabelle1
Trial Number	M1	M2	M3	Frames Calibration (M2-M1)	Time Calibration (s) (M2-M1)	Frames Measurement	Time measurement (s)	Lateralflexion min	Lateralflexion max	Lateralflexion mean	Lateralflexion std	Lateralflexion median	Lateralflexion 25%qt	Lateralflexion 75%qt	Lateralflexion Range Absolute values	Lateralflexion Range Real Values	Flexion/Extension min	Flexion/Extension max	Flexion/Extension mean	Flexion/Extension std	Flexion/Extension median	Flexion/Extension 25%qt	Flexion/Extension 75%qt	Flexion/Extension Range	Rotation min	Rotation max	Rotation mean	Rotation std	Rotation median	Rotation 25%qt	Rotation 75%qt	Rotation Range Absolute Values	Rotation Range Real Values	Cervical orthosis
1	1200	7200	21522	6000	25	14322	59.675	0.0561039	3.00583	1.48829	0.644636	1.60103	0.969461	1.90836	2.94972	2.94972	-2.68415	3.01315	-0.0471941	0.821926	-0.0665016	-0.510526	0.418917	5.69731	3.8434e-05	1.97776	0.530924	0.489426	0.380524	0.0939041	0.813887	1.97773	2.43269	0
2	1200	7200	20941	6000	25	13741	57.2542	1.44932e-05	1.60269	0.378644	0.314642	0.315321	0.146185	0.53542	1.60267	2.63205	-0.291021	3.96981	1.36763	0.919688	1.44912	0.658353	2.02975	4.26083	2.11473e-05	4.35906	1.62309	1.3431	1.2713	0.323671	2.88689	4.35904	5.82223	0
3	1200	7200	18654	6000	25	11454	47.725	0.000506047	1.87636	0.949312	0.492908	1.05966	0.556403	1.36187	1.87586	2.72416	-0.156566	6.90943	2.37526	1.56604	2.20212	1.04444	3.78466	7.066	5.44758e-05	3.28618	1.41395	0.925267	1.25403	0.578753	2.24506	3.28612	5.55677	0
4	1200	7200	19482	6000	25	12282	51.175	8.40106e-05	3.79021	1.76849	0.99898	2.01445	0.852273	2.5087	3.79012	4.66238	-2.26803	0.987407	-0.763266	0.680172	-0.811979	-1.21687	-0.421947	3.25544	3.38472e-05	3.37054	1.06671	0.764033	0.935426	0.387485	1.64536	3.37051	3.46429	0
5	1200	7200	20021	6000	25	12821	53.4208	0.0155791	3.79068	1.76367	1.11574	1.60645	0.798964	2.73526	3.7751	3.7751	-0.327226	3.07296	1.17405	0.904361	1.25399	0.123642	1.70513	3.40018	9.51038e-06	2.18025	0.948292	0.588751	1.08559	0.413661	1.40826	2.18025	2.32534	0
6	1600	7000	18920	5400	22.5	11920	49.6667	0.443169	3.66472	2.29752	0.801528	2.41608	1.96792	2.87896	3.22155	3.22155	-2.20384	0.435331	-0.501422	0.438491	-0.476121	-0.699832	-0.219111	2.63917	0.000240387	3.35026	1.81372	0.897284	2.04048	1.46985	2.40839	3.35002	3.56076	0
7	1200	7200	19086	6000	25	11886	49.525	7.43565e-06	2.67971	1.00944	0.684638	1.09149	0.331548	1.37545	2.6797	3.0973	-0.714842	3.33134	0.323656	0.629738	0.392408	-0.245478	0.59398	4.04619	3.03012e-05	1.96173	0.535174	0.441264	0.374363	0.202322	0.779752	1.9617	3.53021	0
8	1200	7200	19781	6000	25	12581	52.4208	0.000387369	1.75621	0.702482	0.543977	0.713351	0.157011	1.19173	1.75582	2.15277	-0.297317	4.67052	0.837501	1.1161	0.582292	-0.00468788	1.24223	4.96783	9.01139e-05	2.44639	0.839953	0.652258	0.652612	0.267712	1.30322	2.4463	3.74859	0
9	1200	7200	18822	6000	25	11622	48.425	0.129498	5.53291	2.28332	1.41385	2.33084	0.926012	3.4659	5.40341	5.40341	-1.64533	0.96221	-0.37076	0.450175	-0.386762	-0.634337	-0.162687	2.60754	0.000183234	2.72702	0.66038	0.607453	0.478047	0.233642	0.781606	2.72684	4.51358	0
10	2000	7200	18854	5200	21.6667	11654	48.5583	2.90916e-05	1.77849	0.492659	0.361472	0.41151	0.22181	0.731862	1.77846	2.54173	-0.571443	3.84381	1.20215	1.13568	1.0782	0.40049	1.78044	4.41526	6.09803e-07	2.16449	0.635476	0.478053	0.580653	0.195258	0.969661	2.16449	2.66533	0
11	1200	7200	20648	6000	25	13448	56.0333	0.000717593	2.36498	0.678062	0.60664	0.513693	0.114295	0.955824	2.36427	2.73613	-1.9541	0.39532	-0.624095	0.565003	-0.685007	-1.03599	-0.0359811	2.34942	8.78455e-06	1.28836	0.338147	0.340757	0.177209	0.0841946	0.531579	1.28835	2.50019	0
12	1200	7200	18474	6000	25	11274	46.975	0.0127556	5.97999	3.03207	1.96236	3.86469	0.639057	4.7121	5.96723	5.96723	-4.07593	1.16522	-1.61944	1.24209	-1.57994	-2.68329	-0.378338	5.24115	4.7904e-05	2.10703	0.562814	0.437369	0.422313	0.224718	0.804651	2.10698	3.87171	0
13	1200	7200	18379	6000	25	11179	46.5792	0.070002	7.58359	3.04165	1.96726	3.27701	1.18817	4.52641	7.51358	7.51358	-3.96097	0.942885	-1.74014	1.12406	-1.91872	-2.5165	-0.626223	4.90385	1.14946e-05	2.37644	0.607339	0.577541	0.484503	0.141112	0.864462	2.37642	4.0903	0
14	1200	7000	17941	5800	24.1667	10941	45.5875	6.79466e-06	2.29089	0.522905	0.530032	0.253529	0.137116	0.884869	2.29088	3.86867	-1.22754	2.84861	-0.230071	0.624673	-0.350666	-0.672789	0.0885045	4.07615	0.000263616	3.0235	0.995094	0.780996	0.700503	0.360804	1.5888	3.02323	5.01641	0
15	1200	7200	17691	6000	25	10491	43.7125	2.98484e-05	3.40263	1.12461	1.05283	0.910506	0.163037	1.94364	3.4026	3.57819	-2.63834	1.02088	-0.731803	0.781894	-0.523609	-1.1788	-0.157699	3.65922	7.77283e-05	2.38999	0.727496	0.640109	0.59287	0.21598	0.936643	2.38992	4.72381	0
16	1200	7200	17957	6000	25	10757	44.8208	3.09199e-05	6.79451	3.39002	2.19125	4.33689	0.989774	5.35678	6.79448	7.05546	-2.20887	2.29318	-0.649719	0.943355	-0.84451	-1.43595	0.0763692	4.50205	6.19594e-05	1.14621	0.573495	0.26171	0.604765	0.393898	0.790979	1.14615	1.17186	1
17	1200	7200	17441	6000	25	10241	42.6708	0.000982893	8.41469	4.06717	2.58206	5.05417	1.62079	6.39023	8.41371	8.7393	-1.12854	1.55112	0.322812	0.517031	0.409362	-0.00229906	0.712254	2.67966	1.49747e-05	0.879242	0.327733	0.232688	0.297212	0.127498	0.489563	0.879227	1.37595	1
18	1200	7200	17623	6000	25	10423	43.4292	0.000133568	6.24409	3.67695	2.10319	4.68566	1.6979	5.49069	6.24396	6.28937	-2.75559	0.182041	-0.888302	0.569728	-0.918111	-1.22024	-0.35809	2.93763	3.51117e-05	1.17332	0.513208	0.342214	0.499413	0.154908	0.845727	1.17328	1.44753	1
19	1200	7200	17188	6000	25	9988	41.6167	0.000204176	3.68144	1.43371	1.04116	1.21805	0.466678	2.07858	3.68123	5.75774	-0.252391	4.06924	1.4136	0.940237	1.14978	0.571655	2.21509	4.32163	0.000171201	1.42783	0.587827	0.367644	0.521566	0.28236	0.858966	1.42766	2.36595	1
20	1200	7200	17526	6000	25	10326	43.025	6.40471e-05	3.58742	1.07817	1.15597	0.371522	0.205076	1.92254	3.58735	4.07077	-1.64231	0.655161	-0.354802	0.473177	-0.277935	-0.633752	-0.0682037	2.29747	1.43726e-05	1.32259	0.497699	0.381429	0.39345	0.140045	0.830657	1.32258	2.29291	1
21	1200	7200	18444	6000	25	11244	46.85	0.00013445	2.65075	0.826542	0.649699	0.613905	0.381017	1.03681	2.65062	2.91394	-1.18297	0.630042	-0.26159	0.355758	-0.179968	-0.423842	-0.0280892	1.81301	6.73227e-05	1.56344	0.424201	0.282387	0.416779	0.233498	0.599553	1.56338	1.81635	1
22	1200	7200	18444	6000	25	11244	46.85	0.000286443	8.44743	4.77619	3.03394	5.48655	1.8583	7.52371	8.44714	8.66706	-2.88845	0.748539	-1.08516	0.985536	-1.52137	-1.93961	-0.0754074	3.63699	1.46186e-05	1.23987	0.617607	0.293801	0.700206	0.440703	0.833884	1.23986	1.8436	1
23	1200	7200	17262	6000	25	10062	41.925	0.00166268	5.55974	2.65625	1.60273	3.32529	1.21473	3.88775	5.55808	5.98575	-2.38139	0.0719453	-0.962622	0.660495	-0.868072	-1.44069	-0.353045	2.45333	0.00016943	0.898462	0.28768	0.219985	0.228855	0.130049	0.392643	0.898293	1.37463	1
24	1200	7200	17634	6000	25	10434	43.475	5.24963e-05	3.97552	1.14517	1.25583	0.437883	0.176269	1.88135	3.97547	4.43208	-0.872422	1.61287	0.406771	0.684636	0.303487	-0.153615	1.11031	2.4853	5.54954e-06	1.16107	0.285155	0.260702	0.20798	0.0916523	0.387121	1.16106	1.54831	1
25	1600	7200	18918	5600	23.3333	11718	48.825	0.000181719	3.62653	0.995492	0.949038	0.679502	0.192958	1.51513	3.62634	4.78326	-1.09764	1.37873	-0.0172994	0.557503	-0.0150934	-0.38166	0.210593	2.47638	2.28365e-06	1.7915	0.338314	0.367168	0.158977	0.0731987	0.496319	1.7915	2.46637	1
26	1200	7200	17286	6000	25	10086	42.025	0.0139833	5.99874	3.60565	1.99768	4.58172	1.56501	5.26572	5.98476	5.98476	-1.66545	1.91327	-0.500388	0.81979	-0.66518	-1.19454	0.0195646	3.57872	0.00036639	1.54497	0.495598	0.340485	0.454627	0.222873	0.703225	1.5446	1.80365	1
27	1200	7200	17262	6000	25	10062	41.925	0.20298	3.09395	1.59057	0.73239	1.64818	1.02558	2.24496	2.89097	2.89097	-1.93297	1.78472	-0.492735	0.760141	-0.644016	-0.983428	-0.219379	3.71768	5.70873e-05	1.17084	0.481078	0.302887	0.521452	0.165719	0.711593	1.17078	2.17006	1
28	1200	7200	16979	6000	25	9779	40.7458	0.000132469	2.49926	1.30093	0.764651	1.49682	0.616987	1.98264	2.49913	2.56866	-1.87563	2.2459	-0.506045	0.62765	-0.553595	-0.902233	-0.228192	4.12153	6.65338e-05	1.76463	0.35247	0.374679	0.25794	0.111982	0.430195	1.76457	2.1119	1
29	1200	7200	21030	6000	25	13830	57.625	0.000959163	1.99289	0.643712	0.46688	0.625573	0.241734	0.864801	1.99193	2.85789	-1.69844	0.0216912	-0.598392	0.358613	-0.537449	-0.840967	-0.33661	1.72013	4.5893e-05	1.4796	0.390608	0.368991	0.24854	0.0839416	0.597347	1.47955	2.21025	1
30	1200	7200	16605	6000	25	9405	39.1875	2.94228e-05	2.89911	1.67486	0.927023	2.11143	0.964727	2.48112	2.89908	2.95765	-0.811296	3.00356	0.344901	0.643337	0.210236	-0.108102	0.67433	3.81486	4.42681e-05	2.6338	1.08672	0.699577	1.09215	0.532807	1.61152	2.63375	3.19486	1
															2.94972
															1.60267
															1.87586
															3.79012
															3.7751
															3.22155
															2.6797
															1.75582
															5.40341
															1.77846
															2.36427
															5.96723
															7.51358
															2.29088
															3.4026
															6.79448
															8.41371
															6.24396
															3.68123
															3.58735
															2.65062
															8.44714
															5.55808
															3.97547
															3.62634
															5.98476
															2.89097
															2.49913
															1.99193
															2.89908
